# Supplementary material for: Rht8 gene as an alternate dwarfing gene in elite Indian spring wheat cultivars
Source: PLoS One. 2018 Jun 21;13(6):e0199330. doi: 10.1371/journal.pone.0199330 (PMC6013103; doi:10.1371/journal.pone.0199330)
Supplement: S1 Table — (XLSX) [file pone.0199330.s001.xlsx]

## Sheet: Sheet1
Group 1	r1r1r8r8
ID	Plant height	Spike length	Spikelet number	Grain number	Thousand grain weight	Plot yield	Biomass	Harvest index	Coleoptile length	Seedling shoot length
1	105.111	10.89	18.1111	44.4444	37.9	1.353	4.1438	0.331915	4.83333	22.55
3	125.833	11.33	22.7778	59.89	28.4	1.6138	5.2763	0.305858	4.7	21.7
4	115.5	11.83	22.5	55.36	35.3	1.584	5.1813	0.305715	4.1	20.41
7	121.278	11.0567	23.2222	59.89	38.4333	1.442	5.3452	0.269775	4.27143	21.0143
8	126.889	11.7767	23.4444	61.4467	40.2667	1.4796	5.0994	0.290152	4.75714	20.4143
16	112.611	11.11	21.2222	52.66	27	1.4351	6.0137	0.238638	4.1375	20.0875
17	109.056	12.28	22.5556	54.5567	30.5333	1.75	5.1298	0.341144	3.51111	15.5889
18	120.556	11.9433	22.2222	52.9467	30.7333	1.4044	5.5822	0.251585	4.5	18.6
28	121	10.4167	21.6111	54.9167	42.5333	1.1045	3.9418	0.280202	4.34	17.96
29	125.167	10.1667	20.5556	40.2767	42.8	1.0097	4.3789	0.230583	4.81111	17.1889
36	121.444	10.7233	19.8889	47.2233	36.0667	1.2768	4.4723	0.285491	4.1625	17.225
37	118.444	11.28	20.3333	52	43.4667	1.2602	4.2533	0.296288	4.7625	18.2125
40	121.778	10.7767	21.8889	51.78	42.2333	1.2868	4.1241	0.31202	4.21111	21.9444
41	115.833	10.5	22.7778	49.4444	27.2333	0.9021	4.0062	0.225176	4.57	19.26
42	135.167	11.1667	19.4444	43.1111	44.9667	1.0858	4.258	0.255002	4.2875	21.2875
43	118.889	12.2222	20.7778	51.7778	43.2	1.2616	5.3099	0.237594	4.03333	18.8889
Avg	119.66	11.2168	21.4583	51.9828	36.9417	1.32809	4.78226	0.278571	4.37429	19.5208
Group 2	r1r1R8R8
ID	Plant height	Spike length	Spikelet number	Grain number	Thousand grain weight	Plot yield	Biomass	Harvest index	Coleoptile length	Seedling shoot length
5	101.333	10.4444	21.2222	61.3333	36.8333	1.3749	4.7362	0.290296	4.01667	18.3167
21	98.6667	9.8867	24.3333	58.8333	21.5667	0.5298	3.8541	0.137464	4.25714	18.5143
25	116	9.5567	21.8889	47	37.5667	1.3347	5.2749	0.253028	4.57143	18.8143
26	126.111	12.5556	21	50.2222	39.8667	0.9583	3.7777	0.253673	4	19.3667
27	131.444	9.9467	22.1111	46.83	36.8333	0.9784	4.1175	0.23762	3.6375	20.9
34	116.667	10.2767	23.6667	53.3333	33.2	1.3418	4.9437	0.271416	4.15	17.0167
46	123.444	10.1111	21.4444	49.9444	37.9433	1.0793	4.2291	0.255208	3.85556	19.5333
Avg	116.238	10.3968	22.2381	52.4995	34.83	1.08531	4.41903	0.242672	4.06976	18.9231
Group 3	R1r1r8r8
ID	Plant height	Spike length	Spikelet number	Grain number	Thousand grain weight	Plot yield	Biomass	Harvest index	Coleoptile length	Seedling shoot length
2	102.444	9.88889	17.4444	47.4444	35.2	1.5225	4.3376	0.351001	4	16.275
13	109.722	11.0667	22.1111	58.7778	42.6333	1.5441	4.8586	0.317808	3.16667	15.2444
14	126.278	11.5	22.1111	54.8889	38.6667	1.2372	4.4582	0.277511	3.3375	15.85
19	96.5556	12.2778	23.4444	50.7778	32.2	1.7133	5.3314	0.32136	3.1	14.1
22	121.611	12.3889	22.5556	55	42.6667	1.5087	5.0087	0.301216	3.31429	16.3143
23	117.778	9.83333	19.8889	47.3333	38.9	1.3008	4.3288	0.300499	4.15714	18.3
Avg	112.398	11.1593	21.2593	52.3704	38.3778	1.4711	4.72055	0.311566	3.5126	16.014
Group 4	R1r1R8R8
ID	Plant height	Spike length	Spikelet number	Grain number	Thousand grain weight	Plot yield	Biomass	Harvest index	Coleoptile length	Seedling shoot length
12	99.2222	10.3889	25.4444	66.5556	31.1333	1.3668	4.5983	0.29724	3.25714	14.0429
24	117.222	11.5556	24.7778	60.1111	30.3333	1.1691	4.4085	0.265192	3.24286	15.1429
30	115.111	9.9433	23	53.1667	32.4	1.2112	4.3292	0.279775	3.6	17.1167
31	103.444	9.22222	19.8889	44	33.9333	1.3882	4.823	0.287829	3.58889	17.3667
32	111.667	10.2222	22.3333	53	38.6333	1.2185	4.2597	0.286053	3.68333	16.8167
33	98.7778	10.6111	21.6667	52.9967	43.1667	1.5101	4.9217	0.306825	3.75	17.6333
Avg	107.574	10.3239	22.8519	54.9717	34.9333	1.31065	4.55673	0.287152	3.52037	16.3532
Group 5	R1R1r8r8
ID	Plant height	Spike length	Spikelet number	Grain number	Thousand grain weight	Plot yield	Biomass	Harvest index	Coleoptile length	Seedling shoot length
15	118.667	11.5267	22.7778	59.77	43.6667	1.5338	5.5274	0.27749	3.38571	14.9143
20	101.889	10.8333	22.3333	53.7778	32.5333	1.7954	5.0286	0.357038	3.4875	14.9
38	89.1111	11.1667	19	53.8889	37.9333	1.6785	3.784	0.443578	3.75	15.95
39	112.167	11.11	21.6667	60.8889	36.8667	1.5536	4.3466	0.357429	3.26667	14.6444
44	101	10.6111	21	56.3333	35.8333	1.4297	4.2779	0.334206	3.44286	14.7286
45	99.3333	11.5	21.4444	59.8889	34.9333	1.426	4.3677	0.326488	3.18571	14.4286
Avg	103.694	11.1246	21.3704	57.4246	36.9611	1.5695	4.55537	0.349371	3.41974	14.9276
Group 6	R1R1R8R8
ID	Plant height	Spike length	Spikelet number	Grain number	Thousand grain weight	Plot yield	Biomass	Harvest index	Coleoptile length	Seedling shoot length
9	92.6667	10.6667	21.4444	47.4444	22.4667	0.784	4.542	0.172611	2.775	12.125
10	88.3333	9.38889	21.6667	51.7233	26.3333	0.5989	3.641	0.164488	2.35	10.9875
11	86.8889	10.2778	23.4444	56.1111	33	1.5265	4.5298	0.336991	2.52857	11.7714
35	94.8889	10.9444	21.6667	55.7778	38.8333	1.7781	4.8782	0.364499	2.24286	9.25714
Avg	90.6944	10.3194	22.0556	52.7642	30.1583	1.17188	4.39775	0.259647	2.47411	11.0353
